# Supplementary material for: CRK5 Protein Kinase Contributes to the Progression of Embryogenesis of Arabidopsis thaliana
Source: Int J Mol Sci. 2019 Dec 4;20(24):6120. doi: 10.3390/ijms20246120 (PMC6941128; doi:10.3390/ijms20246120)
Supplement: Supplementary file 1 [file ijms-20-06120-s001.zip › Supplementary/Table S1.xlsx]

## Sheet: Sheet1
Gene name	Primers used for embryo studies	Reference
GAI_F	CACCTCGGCTTGGAAACTCTC	Wild et al., 2012
GAI_R	TGACAAAGGGAAAAACAGTAGGATTT	Wild et al., 2012
RGA_F	AATAGTGGCCAAGGTTATCGTG	Wild et al., 2012
RGA_R	AGTGTGCCAACCCAACATC	Wild et al., 2012
RGL1_F	CAAGCATGTTGTTGGCACTT	Wild et al., 2012
RGL1_R	GCAACAAACAACCTTCATTCTCT	Wild et al., 2012
RGL2_F	CTGCGTTTCCAAAGGAAGAG	Wild et al., 2012
RGL2_R	GTCGGATCCTCTTGCTGCTA	Wild et al., 2012
RGL3_F	TTATCTGGCGGTGGAGATG	Wild et al., 2012
RGL3_R	GTTTGCCACGCAAGCATTA	Wild et al., 2012
GA20ox2_F	ACCGAGACTATTTCCGAGGATT	Hu et al., 2018
GA20ox2_R	TGTTTGGCATGGAGGATAATG	Hu et al., 2018
GA20ox3_F	AGGAGAAGCTGAGCCGTTT	Hu et al., 2018
GA20ox3_R	TTCTCCGGGTAATGGTTCAT	Hu et al., 2018
GA2ox4_F	GGCTCCAAGTGTCCAATTCA	Hu et al., 2018
GA2ox4_R	TCCTACATTGACGCAGAAAGC	Hu et al., 2018
ABI3_F	GGATTGTGGAATACTCGGTG	Hu et al., 2018
ABI3_R	TCAGGAAGCGTTGGGAGA	Hu et al., 2018
PIN1-F	TGGAAGACAACCTTTGGAAACT	Rigo et al., 2013
PIN1-R	TGAAGCATTAGAACGACGAACA	Rigo et al., 2013
PIN4-F	GGCAACGGAACAATCTGAAC	Rigo et al., 2013
PIN4-R	TCACCACCACCTCTAGCATTAC	Rigo et al., 2013
PIN7-F	AAGGCGGTGCAAAAGAGATT	Rigo et al., 2013
PIN7-R	CATCGGACCAGCTTTGTTTT	Rigo et al., 2013
LEC1_F	GTTATGGTATGTTGGACCAATCC	This study
LEC1_R	TTCATCTTGACCCGACGAC	This study
LEC2_F	CGCCATGAATGGAAATTCGG	This study
LEC2_R	CCACGTACGCGTGATCCTGA	This study
FUS3_F	TGATACTCCCGAAGAAAGCC	This study
FUS3_R	CTATACTTGAAGGTCCAAACGTG	This study
UBQ1_F	CGCAAGTGCTATGCTCGTCTT	This study
UBQ1_R	GCCTCAACTGGTTGCTGTGA	This study
Gene name	Primers used for the cloning of PIN1 PIN4 and PIN7 hydrophilic loop	Reference
PIN1HL_F_BamHI	TTTGGATCCTACCGTGGAGCTAAGCTTTTG	This study
PIN1HL_R_EcoRI	TTTGAATTCATTAACTGGAGTAAGAGTTGGGATTAC	This study
PIN4HL_F_EcoRI	TTTTGAATTCTACCGTGGCGCTAAGCTTCTTATT	This study
PIN4HL_R_SaLI	AAAAGTCGACTATCAACCGATTAGACTGGAGTAC	This study
PIN7HL_F_EcoRI	TTTTGAATTCTACAGAGGAGCTAAGATCTTGATCATGGAA	This study
PIN7HL_R_SaLI	AAAAGTCGACTATCAACCAATGAGACTAGAGTAA	This study
References:
The Arabidopsis DELLA RGA-LIKE3 Is a Direct Target of MYC2 and Modulates Jasmonate Signaling Responses: Michael Wild, Jean-Michel Davière, Soizic Cheminant, Thomas Regnault, Nicolas Baumberger, Dimitri Heintz, Rachel Baltz, Pascal Genschik and Patrick Achard. The Plant Cell August 2012, tpc.112.101428; DOI: https://doi.org/10.1105/tpc.112.101428
Gibberellins play an essential role in late embryogenesis of Arabidopsis: Yilong Hu, Limeng Zhou, Mingkun Huang, Xuemei He, Yuhua Yang, Xu Liu, Yuge Li & Xingliang Hou. Nat Plants. 2018 May;4(5):289-298. doi: 10.1038/s41477-018-0143-8.
Rigó G, Ayaydin F, Tietz O, et al. Inactivation of plasma membrane-localized CDPK-RELATED KINASE5 decelerates PIN2 exocytosis and root gravitropic response in Arabidopsis. Plant Cell. 2013;25(5):1592–1608. doi:10.1105/tpc.113.110452
